# Supplementary material for: Ficolin-2 inhibitors are present in sera after prolonged storage at −80 °C
Source: PeerJ. 2016 Nov 17;4:e2705. doi: 10.7717/peerj.2705 (PMC5119277; doi:10.7717/peerj.2705)
Supplement: Figure S4B [file peerj-04-2705-s005.xlsx]

## Sheet: 4b data
Sample	Ficolin-2 (µg/ml)
NHS	4.22186
Inh-1	0.719509
NHS + Inh-1	1.58112
Inh-2	0.626594
NHS + Inh 2	1.68962
